# Supplementary material for: Impact of Long-COVID on Health Care Burden: A Case Control Study
Source: J Clin Med. 2023 Sep 5;12(18):5768. doi: 10.3390/jcm12185768 (PMC10531592; doi:10.3390/jcm12185768)
Supplement: Supplementary file 1 [file jcm-12-05768-s001.zip]

Archive with 1 entries (1 files):
- jcm-2581709-supplementary.docx
